# Supplementary material for: Metabolic Syndrome in Affective Disorders: Associations with Dark Triad Personality Traits
Source: Metabolites. 2023 Aug 18;13(8):956. doi: 10.3390/metabo13080956 (PMC10456228; doi:10.3390/metabo13080956)
Supplement: Supplementary file 1 [file metabolites-13-00956-s001.zip]

Archive with 1 entries (1 files):
- metabolites-2526474-supplementary.pdf
